# Supplementary material for: A Positive Feedback Mechanism That Regulates Expression of miR-9 during Neurogenesis
Source: PLoS One. 2014 Apr 8;9(4):e94348. doi: 10.1371/journal.pone.0094348 (PMC3979806; doi:10.1371/journal.pone.0094348)
Supplement: File S1 — 78 select miRNA precursor sequences for members of the miR-9 family (miRBase v20). (ZIP) [file pone.0094348.s007.zip]

Archive with 1 entries (1 files):
- miR-9_family.fa
