# Supplementary material for: A Positive Feedback Mechanism That Regulates Expression of miR-9 during Neurogenesis
Source: PLoS One. 2014 Apr 8;9(4):e94348. doi: 10.1371/journal.pone.0094348 (PMC3979806; doi:10.1371/journal.pone.0094348)
Supplement: File S1 — 78 select miRNA precursor sequences for members of the miR-9 family (miRBase v20). (ZIP) [file pone.0094348.s007.zip › miR-9_family.fa]

>aae-mir-9a-1 MI0013528
GUCAAAGUUCUCUUUGGUUAUCUAGCUGUAUGAGUGAAUUUAGAACAUCAUAAAGCUAGCAUACCGAAGUUAAUAGUUGAC
>aae-mir-9a-2 MI0013529
GUCAAAGUUCUCUUUGGUUAUCUAGCUGUAUGAGUGAAUUUAGAACAUCAUAAAGCUAGCAUACCGAAGUUAAUAGUUGAC
>aae-mir-9b MI0013530
UCACGUUUAUUGGAUCUUUGGUGAUUUUAGCUGUAUGCUGAUACGUUUCUGAUUGCAUAUAGCUUUAUCACCAAAAACCUAAUGAAUGGUGA
>aae-mir-9c MI0013436
CUGAAUCUUUGGUAUUCUAGCUGUAGAAUGUUGAGCUUUGUGAUAUGGUAUCUUCUAAAGCUUUAGUACCAGAGGUCCAACUG
>aae-mir-79 MI0013500
GAACCCAUCGUCCAUGCUUUGGCGCUUUAGCUGUAUGAUAGAAUUUAAUAUUUCAUAAAGCUAGAUUACCAAAGCAUGGAAGGCUUGGGCGGUGUC
>aca-mir-9-1 MI0018888
GGAAGCGAGUUGUUGUCUUUGGUUAUCUAGCUGUAUGAGUGUGUUGGUCUUCAUAAAGCUAGAUAACCGAAAGUAAAAACUCCUUCA
>aca-mir-9-2 MI0018889
GAGGGCCGUUUCUGUCUUUGGUUAUCUAGCUGUAUGAGUGUAAUCGACCCAUCAUAAAGCUAGAUAACCGAAAGUAGAAAUGACUCC
>aca-mir-9-3 MI0018890
CAGGGCCGGCUCUUCUCUUUGGUUAUCUAGCUGUAUGAGUGCGCCUGGUUUCAUAAAGCUAGAGAACCGAACGUACGAACCGGCCCGA
>aga-mir-9a MI0001631
GUCAAUGUUCUCUUUGGUUAUCUAGCUGUAUGAGUGUAUUUUAAACGUCAUAAAGCUAGCAUACCGAAGUUAAUAAUUGAC
>aga-mir-9b MI0001634
UGCCACUUAUUGGGACUUUGGUGAUUUUAGCUGUAUGUUGAAUGCAUUCCUAACCACAUAUAGCUUUAUCACCAAAAACCUAAUGUGUGUGUA
>aga-mir-9c MI0001635
UUUCCGGCUGUAUCUUUGGUAUUCUAGCUGUAGAAUGUUGUUUUCAUUGUAAUAUCUCUAAAGCUUUAGUACCAGAGGUCCAACUGGGAA
>aga-mir-79 MI0001629
GUGCCCUUUUGUCCGCGCUUUGGCGCUUUAGCUGUAUGAUAGAAUUUGAACUAUUUCAUAAAGCUAGAUUACCAAAGCAUAGACGAAUUGGGAC
>age-mir-9 MI0002573
GGAAGCGAGUUGUUAUCUUUGGUUAUCUAGCUGUAUGAGUGUAUUGGUCUUCAUAAAGCUAGAUAACCGAAAGUAAAAACUCCUUCA
>ame-mir-9a MI0001596
UGGCGCGGACAUUUUCUUUGGUUAUCUAGCUGUAUGAGUAUUAUUCGACAUCAUAAAGCUAGGUUACCGGAGUUAAGCUCCUCGCCA
>ame-mir-9b MI0001597
UAAUGCUAGUGCUCUUUGCUUUGGUAAUCUAGCUUUAUGAUCCUUAAUUAAAAUCAUAGAGCUAUAUUACCAAAGUAAAGGCAAAAGCUUUG
>ame-mir-9c MI0016202
GCUGUUUCACACAUUUCUACCAAAUCGUCCCGUUUAUUUUUCUUUGGUGAGCUAACUGUAUGGUGAAUUGAAAGGCCAUAAAGCUAGUUCAGCAAGGCAAGAUAUUCGAGACAUAGCUUCAUGAAAUGUGACUGAAAUU
>ame-mir-79 MI0005742
UUCAAGACUGUCAAAGCUUUUGCCUUUACUUUGGUAAUAUAGCUCUAUGAUUUUAAUUAAGGAUCAUAAAGCUAGAUUACCAAAGCAAAGAGCACUAGCA
>api-mir-9a MI0013954
UCUUUGGUUAUCUAGCUGUAUGAGUGUUACGUAUGAAGCUCCUCAUAGGUCUAGGUGACCGAAGUUA
>asu-mir-9 MI0018532
GCAAUUUCUUUGGUUAUCUAGCUGUAUGAGUACCGCGUUUAGUCGUCAUAAAGCUGGACGACCGAAGUAAUGGCCGCU
>asu-mir-79 MI0018554
UUGUCUUUCCCUUUGGUUAUCUGGCUGUAUGAGUGAGCCAUAACAUCAUAAAGCUAGGUUACCAAAGCUAAGCACAAU
>bbe-mir-9 MI0026277
GUGCUGUCUUUGGUUAUCUAGCUGUAUGAGAGUCUUCUGUCACCAUAAAGCUAGGUAACCAAAACAACAACCACUCCCCUAG
>bfl-mir-9-1 MI0010520
GUGUUGUCUUUGGUUAUCUAGCUGUAUGAGAGUCUUUUGUCACCAUAAAGCUAGGUAACCAAAACAACAACCAUUCCCCCUA
>bfl-mir-9-2 MI0010521
UGUUGUCUUUGGUUAUCUAGCUGUAUGAGAGUCUUUUGUCACCAUAAAGCUAGGUAACCAAAACAACAACCAUUCCCCCUAG
>bma-mir-9 MI0013326
GUAUUGCAACUUUACUUUGGUUAUCUAGCUGUAUGAGUAAGUUACUGGCUUCAUAAAGCUAGGUUACCAAAGCUAAGCACAAUAC
>bmo-mir-9a MI0004972
AGUAGAUUGGUUAAUUAUCUUUGGUUAUCUAGCUGUAUGAGUAUUACUGACGUCAUAAAGCUAGGUUACCGGAGUUAAGUGCCGUCUACA
>bmo-mir-9b MI0010004
GACGGCGCGACGCGAUGCUUUGGUAAUCUAGCUUUAUGAACGGAAUGAUGUCACGGAGCUAAAUCGCCAAAGCGUCGCAGCGCGCCCGGC
>bmo-mir-9c MI0012193
CAGCGCGCCGAGGGUCGCGGGCCGUCUCUUUGGUAUCCUAGCUGUAGGCGUGCGCGGCCCUAAAGUUAUGGUACCGAAGUUACGGCUCGUGACGUAUCAGUCGACGUC
>bmo-mir-79 MI0008343
CGCCGCCGGGCGCGCUGCGACGCUUUGGCGAUUUAGCUCCGUGACAUCAUUCCGUUCAUAAAGCUAGAUUACCAAAGCAUCGCGUCGCGCCGUCUCAACG
>bta-mir-9-1 MI0009912
GGAGGCCCGUUUCUCUCUUUGGUUAUCUAGCUGUAUGAGUGCCACAGAGCCGUCAUAAAGCUAGAUAACCGAAAGUAGAAAUGACUCUCA
>bta-mir-9-2 MI0009913
GGAAGCGAGUUGUUAUCUUUGGUUAUCUAGCUGUAUGAGUGUAUUGGUCUUCAUAAAGCUAGAUAACCGAAAGUAAAAACUCCUUCA
>cbn-mir-79-1 MI0024927
CUUUGGUGAUUCAGUUUUAAUGAUUGACGAUUCAACGUUUUCUUCAUAAAGCUAGGUUACCAAAGCU
>cbn-mir-79-2 MI0024928
CUUUGGUGAUUCAGUUUUAAUGAUUGACGAUUUACCGUUUUCUUCAUAAAGCUAGGUUACCAAAGCU
>cbr-mir-79 MI0000517
AGAACAUUCUCCGAUCUUUGGUGAUUCAGCUUAAAUGAUAGAAUUCAGACGUCUUCAUAAAGCUAGGUUACCAAAGCUCGGCGUUCCAGUUCG
>ccr-mir-9 MI0023418
GGAGGGGUUGGCUGUUAUCUUUGGUUAUCUAGCUGUAUGAGUGUUAUUCAUUCUUCAUAAAGCUAGAUAACCGAAAGUAACAAGAAUCCC
>cel-mir-79 MI0000050
UAGUAGACAUUCUCCGAUCUUUGGUGAUUCAGCUUCAAUGAUUGGCUACAGGUUUCUUUCAUAAAGCUAGGUUACCAAAGCUCGGCGUCUUGAUCUAC
>cfa-mir-9-1 MI0008125
UCUUUGGUUAUCUAGCUGUAUGAGUGGUGUGGAGUCUUCAUAAAGCUAGAUAACCGAAAGUA
>cfa-mir-9-2 MI0008081
UCUUUGGUUAUCUAGCUGUAUGAGUGUAUUGGUCUUCAUAAAGCUAGAUAACCGAAAGUA
>cfa-mir-9-3 MI0008086
UCUUUGGUUAUCUAGCUGUAUGAGUGCCACAGAGCCGUCAUAAAGCUAGAUAACCGAAAGU
>cgr-mir-9 MI0020559
GAGUUGUUAUCUUUGGUUAUCUAGCUGUAUGAGUGUAUUGGUCUUCAUAAAGCUAGAUAACCGAAAGUAAAAACUCCUUC
>cqu-mir-9 MI0013581
AUGCGUAUAAUUUCCGGCUGAAUCUUUGGUAUUCUAGCUGUAGAAUGUUGAGCUUGUUACGGUAUCUUCUAAAGCUUUAGUACCAGAGGUCCAACUGGGAAUUGCUUGCUG
>cqu-mir-79 MI0013619
UCGUCCAUGCUUUGGCGCUUUAGCUGUAUGAUAGAAUUUAAUAUUUCAUAAAGCUAGAUUACCAAAGCAUGGAAG
>crm-mir-79 MI0011072
GAAUAUCAAAUAGAAAGUUUCCGAUCUUUGGUGAUUCAGCUUAAAUGAUAGACUCAAUAUGUUAGACUUCAUAAAGCUAGGUUACCAAAGCUCGGCGGCCGAAUCUAUCUUUUUUUUUCU
>cte-mir-9 MI0010052
GCAUGAUAACCCCAUUUUUCUCUUUGGUUAUCUAGCUGUAUGAUUUAUAUUUUACUUCAUAAAGCUAGGUUACCAAAGCUAAAACAGGGGACAAAAUCUAC
>dan-mir-9a MI0008995
GCUAUGUUGUCUUUGGUUAUCUAGCUGUAUGAGUGAUAAAUAACGUCAUAAAGCUAGCUUACCGAAGUUAAUAUUAGC
>dan-mir-9b MI0008953
UGCACAUUAUUUGUUCUUUGGUGAUUUUAGCUGUAUGGUGUCUCAUAUUCCAUAGAGCUUUAUUACCAAAAACCAAAUGGUUUUUGCA
>dan-mir-9c MI0008993
AUUUUUGCUGUUUCUUUGGUAUUCUAGCUGUAGAUUGUUUCACGCACAUUGUAUAUCAUCUAAAGCUUUUAUACCAAAGCUCCAGCUUAAAU
>dan-mir-79 MI0008966
AGCUGCUUAACCGAUGCUUUGGCGCUUUAGCUGUAUGAUAGAUUUAAAUACUUCAUAAAGCUAGAUUACCAAAGCAUUGGCUUCCGCAGGC
>der-mir-9a MI0009043
GCUAUGUUGUCUUUGGUUAUCUAGCUGUAUGAGUGAUAAAUAACGUCAUAAAGCUAGCUUACCGAAGUUAAUAUUAGC
>der-mir-9b MI0009045
UGCAUAUUAUUUGCUCUUUGGUGAUUUUAGCUGUAUGGUGUGUAUGUGUUCCAUAGAGCUUUAUUACCAAAAACCAAAUGGUUUUUGCA
>der-mir-9c MI0009097
AUUUUUGCUGUUUCUUUGGUAUUCUAGCUGUAGAUUGUUUCGCGCACAUUGUAUAUCAUCUAAAGCUUUUAUACCAAAGCUCCAGCUUAAAU
>der-mir-79 MI0009064
AGCUGCCUUGCCAUUGCUUUGGCGCUUUAGCUGUAUGAUAGAUUUAAACUACUUCAUAAAGCUAGAUUACCAAAGCAUUGGCUUCUGCAGAU
>dgr-mir-9a MI0009129
CUAUGUUGUCUUUGGUUAUCUAGCUGUAUGAGUGAUAAAUAACGUCAUAAAGCUAGCUUACCGAAGUUAAUAUUA
>dgr-mir-9b MI0009122
UGCAUAUUAUUUGCUCUUUGGUGAUUUUAGCUCUAUGGUGUGCGCAUAAUCCACAGAGCUUUAUUACCAAAAACCAAAUGGUUUUUGCA
>dgr-mir-9c MI0009152
AUUUUUGCUGUUUCUUUGGUAUUCUAGCUGUAGAUUGUUUCUAUAUCUUGUAUCAUCUAAAGCUUUUAUACCAAAGCUCCAGCUUAAAU
>dgr-mir-79 MI0009123
UUGCCGUCGCUUUGGCGCUUUAGCUGUAUGAUAGAUUUGAAUACUUCAUAAAGCUAGAUUACCAAAGCAUCGGCGC
>dme-mir-9a MI0000129
GCUAUGUUGUCUUUGGUUAUCUAGCUGUAUGAGUGAUAAAUAACGUCAUAAAGCUAGCUUACCGAAGUUAAUAUUAGC
>dme-mir-9b MI0000415
UGCAUAUUAUUUGCUCUUUGGUGAUUUUAGCUGUAUGGUGUUUAUGUAUAUUCCAUAGAGCUUUAUUACCAAAAACCAAAUGGUUUCUGCA
>dme-mir-9c MI0000413
AUUUUUGCUGUUUCUUUGGUAUUCUAGCUGUAGAUUGUUUCACGCACAUUGUAUAUCAUCUAAAGCUUUUAUACCAAAGCUCCAGCUUAAAU
>dme-mir-79 MI0000374
UGAAGCUGACUUGCCAUUGCUUUGGCGCUUUAGCUGUAUGAUAGAUUUAAACUACUUCAUAAAGCUAGAUUACCAAAGCAUUGGCUUCUGCAGGUCA
>dmo-mir-9a MI0009223
CUAUGUUGUCUUUGGUUAUCUAGCUGUAUGAGUGAUAAAUAACGUCAUAAAGCUAGCUUACCGAAGUUAAUAUUA
>dmo-mir-9b MI0009219
UGCAUAUUAUUUGUUCUUUGGUGAUUUUAGCUGUAUGGUGUGCGCGUAUUCCAUAGAGCUUUAUUACCAAAAACCAAAUGGUCUUUGCA
>dmo-mir-9c MI0009236
AUUUUUGCUGUUUCUUUGGUAUUCUAGCUGUAGAUUGUUUUCACAUAUUGUAUCAUCUAAAGCUUUUAUACCAAAGCUCCAGCUUAAAU
>dmo-mir-79 MI0009244
UUGCCGUUGCUUUGGCGCUUUAGCUGUAUGAUAGAUUUAAAUACUUCAUAAAGCUAGAUUACCAAAGCAUUGGCUC
>dpe-mir-9a MI0009271
GCUAUGUUGUCUUUGGUUAUCUAGCUGUAUGAGUGAUAAAUAACGUCAUAAAGCUAGCUUACCGAAGUUAAUAUUAGC
>dpe-mir-9b MI0009301
UGCACAUUAUUUGAUCUUUGGUGAUUUUAGCUGUAUGGUGUAUAUCAAAGAUCCAUAGAGCUUUAUCACCAAAACCCAAAUGGUUUUUGCA
>dpe-mir-9c MI0009303
AUUUUUGCUGUUUCUUUGGUAUUCUAGCUGUAGAUUGUUUUUUGCACAUUGUAUAUCAUCUAAAGCUUUUAUACCAAAGCUCCAGCUUAAAU
>dpe-mir-79 MI0009304
CUGCUUCUGCUUUGGCGCUUUAGCUGUAUGAUAGAUUUAAAAUACUUCAUAAAGCUAGAUUACCAAAGCAUUGGCUC
>dps-mir-9a MI0001304
GCUAUGUUGUCUUUGGUUAUCUAGCUGUAUGAGUGAUAAAUAACGUCAUAAAGCUAGCUUACCGAAGUUAAUAUUAGC
>dps-mir-9b MI0001305
UGCACAUUAUUUGAUCUUUGGUGAUUUUAGCUGUAUGGUGUAUAUCAAAGAUCCAUAGAGCUUUAUCACCAAAACCCAAAUGGUUUUUGCA
>dps-mir-9c MI0001306
AUUUUUGCUGUUUCUUUGGUAUUCUAGCUGUAGAUUGUUUUUUGCACAUUGUAUAUCAUCUAAAGCUUUUAUACCAAAGCUCCAGCUUAAAU
>dps-mir-79 MI0001318
CUGCUCUGCUUCUGCUUUGGCGCUUUAGCUGUAUGAUAGAUUUAAAAUACUUCAUAAAGCUAGAUUACCAAAGCAUUGGCUCUG
>dpu-mir-9 MI0012252
UCGUCAUGGCGCUGCUUUUUUCUUUGGUUAUCUAGCUGUAUGAGUGUUAGAAGACGUCAUAAAGCUAGGUUACCAAAGUUAAGAACUGCCCCUCUUCAUCG
>dre-mir-9-1 MI0001880
GGGGUUGGCUGUUAUCUUUGGUUAUCUAGCUGUAUGAGUGUUAUUCAUUCUUCAUAAAGCUAGAUAACCGAAAGUAACAAGAAUCCC
>dre-mir-9-2 MI0001881
GCUCUCCUCUGGUGACUUUUGCACUUGGAGGCGUGUUGUUAUCUUUGGUUAUCUAGCUGUAUGAGUGUGCUGGCCGUCAUAAAGCUAGAUAACCGAAAGUAAGAGCCGCUUCUAUCAGCAACGUAUGGAGCAUUGC
>dre-mir-9-3 MI0001883
UCAGGGGGUUGGUUUCUCUCUUUGGUUAUCUAGCUGUAUGAGUUAUAACACUGUCAUAAAGCUAGAUAACCGAAAGUAGAAAUAAUUCCCAAAAUCUUUGG
>dre-mir-9-4 MI0001882
UGGGUUAGUUUUUCUCUUUGGUUAUCUAGCUGUAUGAGUUUAUGUGAUAUCAUAAAGCUAGAGAACCGAAUGUAUAAACUAAUUCCA
>dre-mir-9-5 MI0001884
GGAAGCGAGUUGUUAUCUUUGGUUAUCUAGCUGUAUGAGUAUUUUGCACUUCAUAAAGCUAGAUAACCGAAAGUAAAAACUGCCUCC
>dre-mir-9-6 MI0001885
GGAGGUAGUUGCUAUCUUUGGUUAUCUAGCUGUAUGAGUGUUUAUCUGCCUUCAUAAAGCUAGAUAACCGAAAGUAGAAAUGUCCUCC
>dre-mir-9-7 MI0001886
GGGUUAGUUUUUCUCUUUGGUUAUCUAGCUGUAUGAGUUAUGAAAUAUCAUAAAGCUAGAGAACCGAAAGUAGAAACUAUACCU
>dse-mir-9a MI0009362
GCUAUGUUGUCUUUGGUUAUCUAGCUGUAUGAGUGAUAAAUAACGUCAUAAAGCUAGCUUACCGAAGUUAAUAUUAGC
>dse-mir-9b MI0009389
UGCAUAUUAUUUGGUCUUUGGUGAUUUUAGCUGUAUGGUGUAUAAGUAUUCCAUAGAGCUUUAUUACCAAAAACCAAAUGGUUUCUGCA
>dse-mir-9c MI0009374
AUUUUUGCUGUUUCUUUGGUAUUCUAGCUGUAGAUUGUUUCACGCACAUUGUAUAUCAUCUAAAGCUUUUAUACCAAAGCUCCAGCUUAAAU
>dse-mir-79 MI0009331
AGCUGACUUGCCAUUGCUUUGGCGCUUUAGCUGUAUGAUAGAUUUAAACUACUUCAUAAAGCUAGAUUACCAAAGCAUUGGCUUGUGCAGAU
>dsi-mir-9a MI0009408
GCUAUGUUGUCUUUGGUUAUCUAGCUGUAUGAGUGAUAAAUAACGUCAUAAAGCUAGCUUACCGAAGUUAAUAUUAGC
>dvi-mir-9a MI0009495
CUAUGUUGUCUUUGGUUAUCUAGCUGUAUGAGUGAUAAAUAACGUCAUAAAGCUAGCUUACCGAAGUUAAUAUUA
>dvi-mir-9b MI0009492
UGCAUAUUAUUUGCUCUUUGGUGAUUUUAGCUGUAUGGUGUGCGCGUAUUCCAUAGAGCUUUAUUACCAAAAACCAAAUGGUUUUUGCA
>dvi-mir-9c MI0009491
AUUUUUGCUGUUUCUUUGGUAUUCUAGCUGUAGAUUGUUUUUACAGUUUGUAUCAUCUAAAGCUUUUAUACCAAAGCUCCAGCUUAAAU
>dvi-mir-79 MI0009543
ACGCCGCACUGCCGUUGCUUUGGCGCUUUAGCUGUAUGAUAGAUUUGAAUACUUCAUAAAGCUAGAUUACCAAAGCAUUGGCUCUGUGGCCA
>dwi-mir-9a MI0009601
GCUAUGUUGUCUUUGGUUAUCUAGCUGUAUGAGUGAUACAUAACGUCAUAAAGCUAGCUUACCGAAGUUAAUAUUAGC
>dwi-mir-9b-1 MI0009619
GCAUAUUAUUUGGUCUUUGGUGAUUUUAGCUGUAUGGUGUAUGAGCAUAAUCCAUAGAGCUUUAUUACCAAAAACCAAAUGGUUUUUGCA
>dwi-mir-9b-2 MI0009621
GCAUAUUAUUUGGUCUUUGGUGAUUUUAGCUGUAUGGUGUAUGAGCAUAAUCCAUAGAGCUUUAUUACCAAAAACCAAAUGGUUUUUGCA
>dwi-mir-9c-1 MI0009559
UUUUUGCUGUUUCUUUGGUAUUCUAGCUGUAGAUUGUUUUUUGCACAUUGUAUAUCAUCUAAAGCUUUUAUACCAAAGCUCCAGCUUAAAU
>dwi-mir-9c-2 MI0009591
UUUUUGCUGUUUCUUUGGUAUUCUAGCUGUAGAUUGUUUUUUGCACAUUGUAUAUCAUCUAAAGCUUUUAUACCAAAGCUCCAGCUUAAAU
>dwi-mir-79-1 MI0009579
UUGCCUAUGCUUUGGCGCUUUAGCUGUAUGAUAGAUUUGACUACUUCAUAAAGCUAGAUUACCAAAGCAUGGGCUC
>dwi-mir-79-2 MI0009549
UUGCCUAUGCUUUGGCGCUUUAGCUGUAUGAUAGAUUUGACUACUUCAUAAAGCUAGAUUACCAAAGCAUGGGCUC
>dya-mir-9a-1 MI0009642
GCUAUGUUGUCUUUGGUUAUCUAGCUGUAUGAGUGAUAAAUAACGUCAUAAAGCUAGCUUACCGAAGUUAAUAUUAGC
>dya-mir-9a-2 MI0009686
GCUAUGUUGUCUUUGGUUAUCUAGCUGUAUGAGUGAUAAAUAACGUCAUAAAGCUAGCUUACCGAAGUUAAUAUUAGC
>dya-mir-9b MI0009691
UGCAUAUUAUUUGCUCUUUGGUGAUUUUAGCUGUAUGGUGUGUUUAUGUGUUCCAUAGAGCUUUAUUACCAAAAACCAAAUGGUUUCUGCA
>dya-mir-9c MI0009689
AUUUUUGCUGUUUCUUUGGUAUUCUAGCUGUAGAUUGUUUCGCGCACAUUGUAUAUCAUCUAAAGCUUUUAUACCAAAGCUCCAGCUUAAAU
>dya-mir-79 MI0009704
AGCUGCCUUGCCAUUGCUUUGGCGCUUUAGCUGUAUGAUAGAUUUAUACUACUUCAUAAAGCUAGAUUACCAAAGCAUUGGCUUCUGCAGAU
>eca-mir-9a MI0012720
UUGGUUGUUAUCUUUGGUUAUCUAGCUGUAUGAGUGGUGUGGAGUCUUCAUAAAGCUAGAUAACCGAAAGUAAAAAUAA
>eca-mir-9a-2 MI0012814
GAGUUGUUAUCUUUGGUUAUCUAGCUGUAUGAGUGUAUUGGUCUUCAUAAAGCUAGAUAACCGAAAGUAAAAACUCCU
>egr-mir-9 MI0017781
UAGUUGCCAUUCUUUGGUUAUCUAGCUGUGUGAGGUUUAGCUUCAGUCAGCUCUUAUUUUCACAAGGCUAGAUUUCCAAACAAACGCACCUAA
>emu-mir-9 MI0017804
UAGUUGCCAUUCUUUGGUUAUCUAGCUGUGUGAGGUUUAGCUUCAGUCAGCUCUUAUUUUCACAAGGCUAGAUUUCCAAACAAACGCAUCUAA
>fru-mir-9-1 MI0003225
GGGGUUGUCUGUUAUCUUUGGUUAUCUAGCUGUAUGAGUGACGUACAAUCUUCAUAAAGCUAGAUAACCGAAAGUAACAAGAAUCCC
>fru-mir-9-2 MI0003321
GUUGUUAUCUUUGGUUAUCUAGCUGUAUGAGUGUUCUGCUCGUCAUAAAGCUAGAUAACCGAAAGUAAAAAC
>fru-mir-9-3 MI0003451
GGAGCUGUGUUUCUGUCUUUGGUUAUCUAGCUGUAUGAGUGUUAAAUACCUGUCAUAAAGCUAGAUAACCGAAAGUAGAAAU
>fru-mir-9-4 MI0003373
GGGUUAGUUUUUAUCUUUGGUUAUCUAGCUGUAUGAGUUUAUGUAAUAUCAUAAAGCUAGAGAACCGAAUGUAUAAACUAAUUCC
>gga-mir-9-1 MI0003694
UUGGGUUGGUUUUUCUCUUUGGUUAUCUAGCUGUAUGAGUGUAUGUGAUAUCAUAAAGCUAGAGAACCGAAUGUAAAAACCCGCUCGC
>gga-mir-9-2 MI0001283
GGAAGCGAGUUGUUAUCUUUGGUUAUCUAGCUGUAUGAGUGUUUUGGUCUUCAUAAAGCUAGAUAACCGAAAGUAAAAACUCCUUCA
>ggo-mir-9 MI0002570
GGAAGCGAGUUGUUAUCUUUGGUUAUCUAGCUGUAUGAGUGUAUUGGUCUUCAUAAAGCUAGAUAACCGAAAGUAAAAACUCCUUCA
>hco-mir-9 MI0020023
UCUAAAAGCCGAGCCUAUUGAUCUCUUUGGUUAUCUAGCUGUAUGACUUUAUGGACUCAUAAGGCUGGACGACUAAAGGAAUCAAUUCGUCGCUCGCUCUCUUGA
>hco-mir-79 MI0020002
UUCUGUCCGGUUUGGUUCUUCUCUUUGGUGAUUUGGCUUAUAUGACUGACAUGCAUCAUAAAGCUAGGUUACCAAAGCUAAGCGCCUGACGCCUUUUUGCCUAU
>hme-mir-9a MI0021800
GGCGCGGCUCGUCUCUUUGGUAUCCUAGCUGUAGGCGUGUCCUCGUACCCUAAAGUUAUGGUACCGAAGUUACGAGCCGUACCGCGCCUCCACCGAGCGCGGCCAGUCGCC
>hme-mir-9b MI0021799
AUCAGCGACUCGUCUACCGACAGGCUAAUUAUCUUUGGUUUUCUAGCUGUAUGAGUAUUGAGACAUCAUAAAGCUAGGUUACCGGAGUUAAGGGCCGUCUUUGAU
>hme-mir-79 MI0021784
GCACGAUGCGACGCUUUGGCGAUUUAGCUCCAUGACGUUGCGUGUAUGCUCAUAAAGCUAGAUUACCAAAGCAUCGCGUCGAUGC
>hsa-mir-9-1 MI0000466
CGGGGUUGGUUGUUAUCUUUGGUUAUCUAGCUGUAUGAGUGGUGUGGAGUCUUCAUAAAGCUAGAUAACCGAAAGUAAAAAUAACCCCA
>hsa-mir-9-2 MI0000467
GGAAGCGAGUUGUUAUCUUUGGUUAUCUAGCUGUAUGAGUGUAUUGGUCUUCAUAAAGCUAGAUAACCGAAAGUAAAAACUCCUUCA
>hsa-mir-9-3 MI0000468
GGAGGCCCGUUUCUCUCUUUGGUUAUCUAGCUGUAUGAGUGCCACAGAGCCGUCAUAAAGCUAGAUAACCGAAAGUAGAAAUGAUUCUCA
>ipu-mir-9-1 MI0024660
UCUUUGGUUAUCUAGCUGUAUGAGUGUUAUUCAUUCUUCAUAAAGCUAGAUAACCGAAAGUA
>ipu-mir-9-2 MI0024658
UCUUUGGUUAUCUAGCUGUAUGAGUGUGCUGGCCGUCAUAAAGCUAGAUAACCGAAAGUA
>ipu-mir-9-3 MI0024661
UCUUUGGUUAUCUAGCUGUAUGAGUUAUAACACUGUCAUAAAGCUAGAUAACCGAAAGU
>ipu-mir-9-4 MI0024657
UCUUUGGUUAUCUAGCUGUAUGAGUUUAUGUGAUAUCAUAAAGCUAGAGAACCGAAUGUA
>ipu-mir-9-5 MI0024663
UCUUUGGUUAUCUAGCUGUAUGAGUAUUUUGCACUUCAUAAAGCUAGAUAACCGAAAGUA
>ipu-mir-9-6 MI0024659
UCUUUGGUUAUCUAGCUGUAUGAGUGUUUAUCUGCCUUCAUAAAGCUAGAUAACCGAAAGUA
>ipu-mir-9-7 MI0024662
UCUUUGGUUAUCUAGCUGUAUGAGUUAUGAAAUAUCAUAAAGCUAGAGAACCGAAAGU
>isc-mir-79 MI0012285
AGAGGAUGAAGGCGCUGAUAUUUUCUUUGGUUAUCUAGCUGUAUGAGUGAUAUUAACAUCAUAAAGCUAGGUUACCAAAGUUAACAGCACUGCCGUAAUGC
>lgi-mir-9 MI0010105
AAGUGAAAGCUCUGUUUUUGUCUUUGGUUAUCUAGCUGUAUGAUUGAAAUAGAAACAUUAUAAAGCUAGGUUACCAAAGGCAAAAAUGGUGACUAUACUCUA
>lgi-mir-79 MI0010114
GAAGUGAAAGCUCUGUUUUUGUCUUUGGUUAUCUAGCUGUAUGAUUGAAAUAGAAACAUUAUAAAGCUAGGUUACCAAAGGCAAAAAUGGUGACUAUACUC
>lla-mir-9 MI0002571
GGAAGCGAGUUGUUAUCUUUGGUUAUCUAGCUGUAUGAGUGUAUUGGUCUUCAUAAAGCUAGAUAACCGAAAGUAAAAACUCCUUCA
>lmi-mir-9a MI0010645
UCUUUGGUUAUCUAGCUGUAUGAGUGCAUGUGUCUGUCAUAAAGCUAGGUUACCGAAGUUA
>mdo-mir-9a-1 MI0005272
CGAGGCCCGUUUCUCUCUUUGGUUAUCUAGCUGUAUGAGUGUUAUUGAGCUAUCAUAAAGCUAGAUAACCGAAAGUAGAAAUGACUUUCA
>mdo-mir-9a-2 MI0005271
GGAAGUGAGUUGUUAUCUUUGGUUAUCUAGCUGUAUGAGUGUAUUGGUCUUCAUAAAGCUAGAUAACCGAAAGUAAAAACUCCUUCA
>mdo-mir-9a-3 MI0023762
UCUUUGGUUAUCUAGCUGUAUGAGUGGUGUCGAGUCUUCAUAAAGCUAGAUAACCGAAAGUA
>mdo-mir-9b MI0023797
UCUUUGGUUUCCUAGCUGUGUGAGUGUCUCUGAAUCAUAAAGCUGGAGAACCGAAUGUG
>mml-mir-9-1 MI0007584
CGGGGUUGGUUGUUAUCUUUGGUUAUCUAGCUGUAUGAGUGGUGUGGAGUCUUCAUAAAGCUAGAUAACCGAAAGUAAAAAUAACCCCA
>mml-mir-9-2 MI0007585
GGAAGCGAGUUGUUAUCUUUGGUUAUCUAGCUGUAUGAGUGUAUUGGUCUUCAUAAAGCUAGAUAACCGAAAGUAAAAACUCCUUCA
>mml-mir-9-3 MI0007586
GGAGGCCCGUUUCUCUCUUUGGUUAUCUAGCUGUAUGAGUGCCACAGAGCCGCUCUCAAGCUAGAUAACCGAAAGUAGAAAUGACUCUCA
>mmu-mir-9-1 MI0000720
CGGGGUUGGUUGUUAUCUUUGGUUAUCUAGCUGUAUGAGUGGUGUGGAGUCUUCAUAAAGCUAGAUAACCGAAAGUAAAAAUAACCCCA
>mmu-mir-9-2 MI0000157
GUUGUUAUCUUUGGUUAUCUAGCUGUAUGAGUGUAUUGGUCUUCAUAAAGCUAGAUAACCGAAAGUAAAAAC
>mmu-mir-9-3 MI0000721
GGAGGCCCGUUUCUCUCUUUGGUUAUCUAGCUGUAUGAGUGCCACAGAGCCGUCAUAAAGCUAGAUAACCGAAAGUAGAAAUGACUCUCA
>mne-mir-9 MI0002572
GGAAGCGAGUUGUUAUCUUUGGUUAUCUAGCUGUAUGAGUGUAUUGGUCUUCAUAAAGCUAGAUAACCGAAAGUAAAAACUCCUUCA
>mse-mir-9a MI0021022
GACGCCAAAUCCCGCCGCGGCCCGUCUCUUUGGUAUCCUAGCUGUAGGCGUCCCGUGAGCCCUAAAGUUAUGGUACCGAAGUUACGAGUCGCGUCGCACGCA
>mse-mir-9b MI0021026
AGAAAAGAAGAGAGUAGAUUGGUUAAUUAUCUUUGGUUAUCUAGCUGUAUGAGUAUUUUAGACAUCAUAAAGCUAGGUUACCGGAGUUAAGUACCAUCUACG
>mse-mir-79 MI0021021
CGCAGACGAGCGCGAUGCGACGCUUUGGCGAUUUAGCUCCGUGACGUGAAGCAUACUCAUAAAGCUAGAUUACCAAAGCACCGCGUCCCGCCACUCAUCGGUGG
>ngi-mir-9a MI0016646
UGGCGCGGACAUUUUCUUUGGUUAUCUAGCUGUAUGAGUUUGGUUGUACAUCAUAAAGCUAGGUUACCGGAGUUGAGAUCCUCGCCA
>nlo-mir-9a MI0016683
UGGCGCGGACAUUUUCUUUGGUUAUCUAGCUGUAUGAGUUUGGUUGUACAUCAUAAAGCUAGGUUACCGGAGUUGAGAUCCUCGCCA
>nvi-mir-9a MI0014758
UGGCGCGGACAUUUUCUUUGGUUAUCUAGCUGUAUGAGUUUGGUUGUACAUCAUAAAGCUAGGUUACCGGAGUUGAGAUCCUCGCCA
>oan-mir-9-1 MI0006658
GGGGCCGGAUCGCACUGAGCUGGCUUUGGUCUUUGGUUAUCUAGCUGUAUGAGUGUAUGUGAUGUCAUAAAGCUAGAGAACCGAAUGUAAAAACCAGCUUCCGCCGUCACAGCCCCGGCCCC
>oan-mir-9-2 MI0012557
GUUGUUAUCUUUGGUUAUCUAGCUGUAUGAGUGUAUUGGUCUUCAUAAAGCUAGAUAACCGAAAGUAA
>ola-mir-9a-1 MI0019515
GGGAAGCCUUCGGGGUUGAUUGUUAUCUUUGGUUAUCUAGCUGUAUGAGUGAUGUACAUUCUUCAUAAAGCUAGAUAACCGAAAGUAACAAGAAUCCCAUUACACUCC
>ola-mir-9a-2 MI0019421
UCAGUGGAGCCUGUUCCUGUCUUUGGUUAUCUAGCUGUAUGAGUGUGAUUUACCCAUCAUAAAGCUAGAUAACCGAAAGUAGGAAUGACCUCUGACACCUCA
>ola-mir-9a-3 MI0019433
GAAUGAAGGAGGUCGUUUUUGUCUUUGGUUAUCUAGCUGUAUGAGUGUUAAAUACCUGUCAUAAAGCUAGAUAACCGAAAGUAGAAAUGACUUUUACUAUAUUU
>ola-mir-9a-4 MI0019469
GAAAUUUGGGAAGUGGGUUGUUAUCUUUGGUUAUCUAGCUGUAUGAGUGUUCUGCUCGUCAUAAAGCUAGAUAACCGAAAGUAAAAACUACUUCCAGACUCUUC
>ola-mir-9a-5 MI0019557
CGCCUGAGGGGUUGUCUGUUAUCUUUGGUUAUCUAGCUGUAUGAGUGCCGUAUUUUCUUCAUAAAGCUAGAUAACCGAAAGUAACAAGAAUCCCAUUACAUG
>ola-mir-9b-1 MI0019427
UUUAAGAAACGUGGCUUAGUUUUUAUCUUUGGUUAUCUAGCUGUAUGAGUUGGUGUAAUAUCAUAAAGCUAGAGAACCGAAUGUAGAAACUGAUUCCGCUGCCAGCA
>ola-mir-9b-2 MI0019522
AAGGGACCGCGGGUUAGUUUGUGUCUUUGGUUAUCUAGCUGUAUGAGUUUUAAUUUCAUAAAGCUAGAGAACCGAAAGUACGAACUGACGCCGAGCACUU
>pma-mir-9a-1 MI0017006
AGGGACGGCCCCUGUCUUUGGUUAUCUAGCUGUAUGAGUGUCAGAAUCCCGCCAUAAAGCUACUUAACCAAAAGCAGGGAUCCGUUCC
>pma-mir-9a-2 MI0017007
UUCUAGUAGGUGGUAUCUUUGGUUAUCUAGCUGUAUGAGUGUGUCUGGCCGUCAUAAAGCUAGAUAACCGAAAGUACCAACGACUUCCA
>pma-mir-9b MI0017008
GGAACGGAUCCCUGCUUUUGGUUAAGUAGCUUUAUGGCGGGAUUCUGACACUCAUACAGCUAGAUAACCAAAGACAGGGGCCGUCCCU
>pol-mir-9b MI0022193
UCUUUGGUUAUCUAGCUGUAUGAGUUUUAAUUUCAUAAAGCUAGAGAACCGAAAGUA
>ppc-mir-9 MI0011248
UUCCUUCAAUGGGACAGUCAUUAUCGUCUCUUUGGUUAUCUAGCUGUAUGAUUUGAAAUGUAAAUCAUAAAGCUGGAAAACUGAAGGAACGAUGUGUCUCAUGGA
>ppc-mir-79 MI0011143
CGGAGAAUCAACUUCUUCGCUUUGGUUAUCUUGCUUUCUGACUAAAUGUCCAAGGUUCAUAAAGCUAGGUUACCAAAGCUAAGCGGUGAUUGUUCC
>ppy-mir-9-1 MI0014791
CGGGGUUGGUUGUUAUCUUUGGUUAUCUAGCUGUAUGAGUGGUGUGGAGUCUUCAUAAAGCUAGAUAACCGAAAGUAAAAAUAACCCCA
>ppy-mir-9-2 MI0014792
GGAAGUGAGUUGUUAUCUUUGGUUAUCUAGCUGUAUGAGUGUAUUGGUCUUCAUAAAGCUAGAUAACCGAAAGUAAAAACUCCUUCA
>ppy-mir-9-3 MI0014793
GGAGGCCCGUUUCUCUCUUUGGUUAUCUAGCUGUAUGAGUGCCACAGAGCCGUCAUAAAGCUAGAUAACCGAAAGUAGAAAUGACUCUCA
>prd-mir-9b MI0025609
CUUUGGUGAUUUAGCUGUAUGAGUUUUACUAGACUUACAUCAUAAAGCUAGGUUACCAGAGCU
>ptr-mir-9-1 MI0008875
CGGGGUUGGUUGUUAUCUUUGGUUAUCUAGCUGUAUGAGUGGUGUGGAGUCUUCAUAAAGCUAGAUAACCGAAAGUAAAAAUAACCCC
>ptr-mir-9-2 MI0002569
GGAAGCGAGUUGUUAUCUUUGGUUAUCUAGCUGUAUGAGUGUAUUGGUCUUCAUAAAGCUAGAUAACCGAAAGUAAAAACUCCUUCA
>rno-mir-9a-1 MI0000838
CGGGGUUGGUUGUUAUCUUUGGUUAUCUAGCUGUAUGAGUGGUGUGGAGUCUUCAUAAAGCUAGAUAACCGAAAGUAAAAAUAACCCCA
>rno-mir-9a-2 MI0000840
GGAAGCGAGUUGUUAUCUUUGGUUAUCUAGCUGUAUGAGUGUAUUGGUCUUCAUAAAGCUAGAUAACCGAAAGUAAAAACUCCUUCA
>rno-mir-9a-3 MI0000839
GGAGGCCCGUUUCUCUCUUUGGUUAUCUAGCUGUAUGAGUGCCACAGAGCCGUCAUAAAGCUAGAUAACCGAAAGUAGAAAUGACUCUAA
>rno-mir-9b-1 MI0015430
GCGCAGUGUAUGGGGUUAUUUUUACUUUCGGUUAUCUAGCUUUAUGAAGACUCCACACCACUCAUACAGCUAGAUAACCAAAGAUAACAACCAACCCCGCCUCCUGGC
>rno-mir-9b-2 MI0015439
AGCACUCCUCGGUGAUCUUGAAGGAGUUUUUACUUUCGGUUAUCUAGCUUUAUGAAGACCAAUACACUCAUACAGCUAGAUAACCAAAGAUAACAACUCGCUUCCCUCACAAGGCUGU
>rno-mir-9b-3 MI0015426
GCACGCAGAAGUUGUUAGAGUCAUUUCUACUUUCGGUUAUCUAGCUUUAUGACGGCUCUGUGGCACUCAUACAGCUAGAUAACCAAAGAGAGAAACGGGCCUCCCAUUCGCCGGC
>sha-mir-9 MI0019609
GCAAAGUCUUGUGAGGGAAGUGAGUUGUUAUCUUUGGUUAUCUAGCUGUAUGAGUGUAUUGGUCUUCAUAAAGCUAGAUAACCGAAAGUAAAAACUCCUUCAAGAUCUUCGAGGAGCGUAUGAAAAUGAAAGACCACUUCAAGAAACAGU
>sko-mir-9 MI0010148
CUCUCGUUUUCUCUUUGGUUAUCUAGCUGUAUGAGUGUACAUGACAUUAUAAAGCUAGGUUACCAAAGACAAAAACAGA
>sko-mir-79 MI0010156
CCGAAUUUUUGGCUCUCGUUUUCUCUUUGGUUAUCUAGCUGUAUGAGUGUACAUGACAUUAUAAAGCUAGGUUACCAAAGACAAAAACAGAUGCCAGUGAU
>sme-mir-9a MI0010788
UUGUUUAAUUGACUAUAUGGUCUUUGGUUUUCUAGCUGUAUGAUUGUAAAAUUUGUUGAAAUCACACACUAGAUUACCAAUUUCAUAUAUUAUAUGUGAUCAUCU
>sme-mir-79 MI0005153
UUGAAACAUAAUCUCUUCUUUGGUCAUCUGGCUUUGUGAUAGAGAAAUUAUCAUCGUAAAGCUAAAUUACCAAAGUGCUAGAAAAUGUUGGAU
>spu-mir-9 MI0010189
UCAUACUGACUCUGCUUUUCUCUUUGGUUAUCUAGCUGUAUGAGUGAUGUCAAUGCAUCAUAAAGCUAGGUUACCAAAGAUAAGUGCCUGUUGUCACAUGU
>ssc-mir-9-1 MI0002462
CGGGGUUGGUUGUUAUCUUUGGUUAUCUAGCUGUAUGAGUGGUGUGGAGUCUUCAUAAAGCUAGAUAACCGAAAGUAAAAAUAACCCCA
>ssc-mir-9-2 MI0002463
GGAAGCGAGUUGUUAUCUUUGGUUAUCUAGCUGUAUGAGUGUAUUGGUCUUCAUAAAGCUAGAUAACCGAAAGUAAAAACUCCUUCA
>ssc-mir-9-3 MI0022123
CCCGUUUCUCUCUUUGGUUAUCUAGCUGUAUGAGUGCCACAGAGCCGUCAUAAAGCUAGAUAACCGAAAGUAGAAAUGACU
>tca-mir-9a MI0010583
CUGAUAUUUUCUUUGGUUAUCUAGCUGUAUGAGUAUUGUUUAAUAACAUCAUAAAGCUAGGUUACCGGAGUUAAAACCAGU
>tca-mir-9b MI0008935
UUGACGACCGUAAGUUUCUUUGUUUUUGGUUCCAACAGGUGGGGGCCGAUUUUGUUACUUUGGUAAUUUAGCGUUUGUGAUUUUAUUUGAGUCAUAAAGCUAGAUUACCAAAGCAAUGCGGUUGGCAUUGCGUCGUGGAGAUUGGAGUUGGAAUAAGAAGACGUUCAUU
>tca-mir-9d MI0016321
AAUACGUCUACUUUAUAUUUCUUUGGUGAUCUAACUUAUGAUUAACUUUAUAAGUCAUAAAGCUAGAUUCACCAAAGAAAUAUGUGGUUGGCA
>tca-mir-9e MI0020231
AACAGGUUGCAAGUCGGAUAUAUUCUUCUUUGGUGAUCUAGUUGUAUGAGUGUUUUAUAUAUCAUAAAGCUGGUUCAGCAAAGCAGAUUGCAUUCGACUCUUCGACGAGCC
>tgu-mir-9-1 MI0013692
GAUGUUUCUGUCUUUGGUUAUCUAGCUGUAUGAGUGUUGUGGAGCCAUCAUAAAGCUAGAUAACCGAAAGUAG
>tgu-mir-9-2 MI0013691
CGAGUUGUUAUCUUUGGUUAUCUAGCUGUAUGAGUGUUUUGGUCUUCAUAAAGCUAGAUAACCGAAAGUAAAA
>tni-mir-9-1 MI0003226
CAGAGGGGUUGUCUGUUAUCUUUGGUUAUCUAGCUGUAUGAGUGACGUACAAUCUUCAUAAAGCUAGAUAACCGAAAGUAACAAGAAUCCCAUUA
>tni-mir-9-2 MI0003322
GUUGUUAUCUUUGGUUAUCUAGCUGUAUGAGUGUUCUGCUCGUCAUAAAGCUAGAUAACCGAAAGUAAAAAC
>tni-mir-9-3 MI0003452
GGAGCUGUGUUUCUGUCUUUGGUUAUCUAGCUGUAUGAGUGUUAAAUACCUGUCAUAAAGCUAGAUAACCGAAAGUAGAAAU
>tni-mir-9-4 MI0003374
GGGUUAGUUUUUAUCUUUGGUUAUCUAGCUGUAUGAGUUUAUGUAAUAUCAUAAAGCUAGAGAACCGAAUGUACAAACUAAUUCC
>tur-mir-9-1 MI0019388
GCUGAUUUCCUCAUCUUUGGUUAUUUAGCUUUCUGAUUGCCCGUACAAACAUCAUAAAGCUAUUUAACCAAAUUUGAGGACCCAGCU
>tur-mir-9-2 MI0019390
CUCGUUGCUGAUUUCCUCAUCUUUGGUUAUUUAGCUUUCUGAUUGCCCGUACAAACAUCAUAAAGCUAUUUAACCAAAUUUGAGGACCCAGCUUGAC
>xtr-mir-9-3 MI0004891
GUUUCUAUCUUUGGUUAUCUAGCUGUAUGAGUGUAAAUAAGCCGUCAUAAAGCUAGAUAACCGAAAGUAGGAAUCA
>xtr-mir-9a-1 MI0004793
GGGGUUGGUUGUUAUCUUUGGUUAUCUAGCUGUAUGAGUGUUGUCAAUCCUUCAUAAAGCUAGAUAACCGAAAGUAAAAAUAACCCCA
>xtr-mir-9a-2 MI0004794
GGAAGUGGUUGUUAUCUUUGGUUAUCUAGCUGUAUGAGUGUAUUGGUUUUCAUAAAGCUAGAUAACCGAAAGUAAAAACUCCUUC
>xtr-mir-9b MI0004795
GUUUCUGUCUUUGGUUACCUAGCUGUAUGAGUAUAACUAAUGUCAUAAAGCUAGACAACCGAACGUAUAAACCA
